# Supplementary material for: Distinct mechanisms control the specific synaptic functions of Neuroligin 1 and Neuroligin 2
Source: EMBO Rep. 2025 Jan 2;26(3):860–79. doi: 10.1038/s44319-024-00286-4 (PMC11811269; doi:10.1038/s44319-024-00286-4)
Supplement: Supplementary file 3 — Source data Fig. 2 [file 44319_2024_286_MOESM3_ESM.zip]

Archive with 6 entries (4 files):
- Fig2/
- Fig2/.DS_Store
- __MACOSX/Fig2/._.DS_Store
- Fig2/Fig2C/
- Fig2/Fig2C/Fig2.xlsx
- __MACOSX/Fig2/Fig2C/._Fig2.xlsx
