# Supplementary material for: Distinct mechanisms control the specific synaptic functions of Neuroligin 1 and Neuroligin 2
Source: EMBO Rep. 2025 Jan 2;26(3):860–79. doi: 10.1038/s44319-024-00286-4 (PMC11811269; doi:10.1038/s44319-024-00286-4)
Supplement: Supplementary file 4 — Source data Fig. 3 [file 44319_2024_286_MOESM4_ESM.zip]

Archive with 6 entries (4 files):
- Fig3/
- Fig3/.DS_Store
- __MACOSX/Fig3/._.DS_Store
- Fig3/Fig3D/
- Fig3/Fig3D/Fig3.xlsx
- __MACOSX/Fig3/Fig3D/._Fig3.xlsx
