# Supplementary material for: Distinct mechanisms control the specific synaptic functions of Neuroligin 1 and Neuroligin 2
Source: EMBO Rep. 2025 Jan 2;26(3):860–79. doi: 10.1038/s44319-024-00286-4 (PMC11811269; doi:10.1038/s44319-024-00286-4)
Supplement: Supplementary file 5 — Source data Fig. 4 [file 44319_2024_286_MOESM5_ESM.zip › Fig4/Fig4D/Fig4.xlsx]

## Sheet: Sheet1
Fig4D	ΔCre	Cre	+Nlgn2-mt1	+Nlgn2-mt2	+Nlgn2-mt3	+Nlgn2-mt4	+Nlgn2-mt5
	1.4447	2.785	4.3527	4.6191	1.994	0.8691	1.5082
	3.49	1.1029	3.031	4.8151	1.6595	1.5118	0.9418
	4.1199	1.7419	2.3407	3.5583	4.9359	1.4514	0.5072
	9.1547	4.3951	0.7539	4.1479	2.4866	2.251	2.4536
	5.9235	1.4764	1.5131	1.3739	1.7828	3.2916	2.5958
	2.4896	3.5016	2.6495	3.2745	3.8947	3.0341	2.2864
	3.6945	2.2937	2.5024	6.181	2.2736	1.8152	1.8243
	5.8264	1.5576	4.7791	5.1196	2.7319	1.7395	0.816
	2.9088	3.6914	4.1931	5.1086	1.9196	1.366	0.4419
	2.2253	3.2562	8.4796	4.7815	2.2888	3.3594	1.0065
	2.7557	0.7227	1.2469	5.957	1.6498	0.7446	3.4491
	4.0039	0.8832	7.3346	5.0515	1.3562	1.6345	2.7893
	2.713	0.6494	3.1885	3.4204	3.2764	2.1667	1.9104
	2.4957	1.5991	4.2334	4.4257	1.4178
	2.2347	2.9388	3.3142	3.7592	1.5839
	4.8785	2.7118	5.2258	3.4827	0.7379
	3.8556	1.3342	4.1943	2.3297	1.2042
	3.3997	2.3761	2.1411	4.2139
	2.5836	1.7444	5.5414	3.324
