# Supplementary material for: Distinct mechanisms control the specific synaptic functions of Neuroligin 1 and Neuroligin 2
Source: EMBO Rep. 2025 Jan 2;26(3):860–79. doi: 10.1038/s44319-024-00286-4 (PMC11811269; doi:10.1038/s44319-024-00286-4)
Supplement: Supplementary file 6 — Source data Fig. 5 [file 44319_2024_286_MOESM6_ESM.zip]

Archive with 6 entries (4 files):
- Fig5/
- Fig5/.DS_Store
- __MACOSX/Fig5/._.DS_Store
- Fig5/Fig5C&F/
- Fig5/Fig5C&F/Fig5.xlsx
- __MACOSX/Fig5/Fig5C&F/._Fig5.xlsx
