# Supplementary material for: Distinct mechanisms control the specific synaptic functions of Neuroligin 1 and Neuroligin 2
Source: EMBO Rep. 2025 Jan 2;26(3):860–79. doi: 10.1038/s44319-024-00286-4 (PMC11811269; doi:10.1038/s44319-024-00286-4)
Supplement: Supplementary file 6 — Source data Fig. 5 [file 44319_2024_286_MOESM6_ESM.zip › Fig5/Fig5C&F/Fig5.xlsx]

## Sheet: Sheet1
Fig5C	ΔCre	Cre	Cre+Nlg1-Nlgn2		Fig5F	ΔCre	Cre	Cre+Nlgn2-MDGA1mt
Note that we rescued Nlgn1-Nlgn2 here from the identical three batches of Figure 2, so the ΔCre and Cre data here are the same as in Figure 2.	2.8052	3.1147	2.1399			7.2888	4.3451	5.9344
	6.2708	1.1841	1.546			2.1645	2.9541	3.9801
	5.34	2.9462	0.8655			6.2903	2.356	6.8585
	6.0638	2.493	4.0613			3.7152	3.0438	5.1801
	6.5414	3.2794	2.9492			2.4774	1.5143	3.5741
	4.2165	3.6238	1.0492			2.2156	1.9946	4.3048
	3.331	1.0129	2.9639			4.4928	1.6443	4.3555
	4.2448	1.4154	0.9052			6.2567	5.293	4.8297
	4.8123	3.7286	1.2231			9.2099	3.8239	4.886
	5.0061	2.5534	1.5228			8.0237	5.7433	4.1981
	3.2352	1.5982	1.7358			2.6483	2.2552	6.6442
	4.2139	4.3311	3.8965			6.1205	0.9357	7.7716
	2.5116	3.461				6.1102	0.5035	4.3304
	4.9319	3.1122				2.4127	2.5928	5.8484
	5.8472	3.4222				2.4581	2.3083	5.0884
	6.7255	3.1439				2.0574		4.4345
								3.9054
								4.8773
