# Supplementary material for: Distinct mechanisms control the specific synaptic functions of Neuroligin 1 and Neuroligin 2
Source: EMBO Rep. 2025 Jan 2;26(3):860–79. doi: 10.1038/s44319-024-00286-4 (PMC11811269; doi:10.1038/s44319-024-00286-4)
Supplement: Supplementary file 8 — Source data Fig. 7 [file 44319_2024_286_MOESM8_ESM.zip]

Archive with 6 entries (4 files):
- Fig7/
- Fig7/.DS_Store
- __MACOSX/Fig7/._.DS_Store
- Fig7/Fig7C&D/
- Fig7/Fig7C&D/Fig7.xlsx
- __MACOSX/Fig7/Fig7C&D/._Fig7.xlsx
