# Supplementary material for: Distinct mechanisms control the specific synaptic functions of Neuroligin 1 and Neuroligin 2
Source: EMBO Rep. 2025 Jan 2;26(3):860–79. doi: 10.1038/s44319-024-00286-4 (PMC11811269; doi:10.1038/s44319-024-00286-4)
Supplement: Supplementary file 9 — EV Figures Source Data [file 44319_2024_286_MOESM9_ESM.zip]

Archive with 5 entries (5 files):
- EMBOR-2023-58706V3-FigureEV1_Source_Data-sd.zip
- EMBOR-2023-58706V3-FigureEV2_Source_Data-sd.zip
- EMBOR-2023-58706V3-FigureEV3_Source_Data-sd.zip
- EMBOR-2023-58706V3-FigureEV4_Source_Data-sd.zip
- EMBOR-2023-58706V3-FigureEV5_Source_Data-sd.zip
